# Supplementary material for: Assessment of counselling for acute diarrhoea in German pharmacies: a simulated patient study
Source: Int J Pharm Pract. 2017 Sep 19;26(4):310–7. doi: 10.1111/ijpp.12405 (PMC6055702; doi:10.1111/ijpp.12405)
Supplement: Supplementary file 2 — Table S1. Tests of Between‐Subjects Effects [file IJPP-26-310-s002.xlsx]

## Sheet: Tabelle1
Tests of Between-Subjects Effects
Dependent Variable:	Punkte
Source		Type III Sum of Squares	df	Mean Square	F	Sig.	Partial Eta Squared	Noncent. Parameter	Observed Powerc
Intercept	Hypothesis	556.397	1	556.397	193.268	5.70557e-17	0.827413	193.268	1
	Error	116.057	40.313	2,879a
Request	Hypothesis	6.12029	1	6.12029	2.37317	0.134663	0.0781338	2.37317	0.318692
	Error	72.2106	28	2,579b
Patient_Age	Hypothesis	0.6113	1	0.6113	0.237035	0.630146	0.00839446	0.237035	0.0757083
	Error	72.2106	28	2,579b
Request * Patient_Age	Hypothesis	8.75559	1	8.75559	3.39502	0.0760061	0.108139	3.39502	0.428415
	Error	72.2106	28	2,579b
Pharmacy	Hypothesis	61.7614	20	3.08807	1.19741	0.324344	0.461002	23.9483	0.620337
	Error	72.2106	28	2,579b
a. ,589 MS(Pharmacy) + ,411 MS(Error)
b. MS(Error)
c. Computed using alpha = ,05
